# Supplementary material for: Large-scale RNAi screen of G protein-coupled receptors involved in larval growth, molting and metamorphosis in the red flour beetle
Source: BMC Genomics. 2011 Aug 1;12:388. doi: 10.1186/1471-2164-12-388 (PMC3163568; doi:10.1186/1471-2164-12-388)
Supplement: Additional file 1 — List of identified Tribolium GPCR. 111 non-sensory Tribolium GPCRs and their closest Drosophila homologs are grouped into four classes. Official ID from BeetleBase http://beetlebase.org is used for each Tribolium GPCR. Known or putative ligand for each Tribolium GPCR is based on previous publications. CG number, symbol and full name for Drosophila GPCRs are based on Flybase http://flybase.org/ with modification. [file 1471-2164-12-388-S1.XLS]

## Sheet: Sheet1
List #	Class	Family	Putative ligand	Tribolium Official ID	Drosophila homolog	Drosophila symbol	Drosophila full name	Identities%	E-value
1	Class A: Rhodopsin-like	Biogenic amine	Acetylcholine	TC004470	CG4356	mAcR-60C	muscarinic Acetylcholine Receptor 60C	53.73	0
2	Class A: Rhodopsin-like	Biogenic amine	Dopamine	TC007490	CG33517	D2R	Dopamine 2-like receptor	60.61	5e-173
3	Class A: Rhodopsin-like	Biogenic amine	Dopamine	TC012447	CG9652	DopR	Dopamine receptor	73.46	2e-163
4	Class A: Rhodopsin-like	Biogenic amine	Dopamine	TC000574	CG18741	DopR2	Dopamine receptor 2	70.61	8e-179
5	Class A: Rhodopsin-like	Biogenic amine	Dopamine, Ecdysteroids	TC006457	CG18314	DopEcR	Dopamine-Ecdysteroid receptor	70.65	4e-136
6	Class A: Rhodopsin-like	Biogenic amine	Octopamine	TC012600	CG6919	oa2	Octopamine receptor 2	65.26	3e-123
7	Class A: Rhodopsin-like	Biogenic amine	Octopamine	TC011639	CG3856	Oamb	Octopamine receptor in mushroom bodies	58.1	1e-107
8	Class A: Rhodopsin-like	Biogenic amine	Octopamine	TC012597	CG33976	Octbeta2R	Octopamine receptor	63.57	1e-145
9	Class A: Rhodopsin-like	Biogenic amine	Octopamine	TC012598	CG42244	Octbeta3R	Octopamine receptor	58.4	2e-113
10	Class A: Rhodopsin-like	Biogenic amine	Octopamine/Tyramine	TC004545	CG7485	TyrR,OcR	Octopamine/Tyramine receptor	52.58	5e-140
11	Class A: Rhodopsin-like	Biogenic amine	Serotonin	TC012297	CG16720	5-HT1A	Serotonin receptor 1A	69.07	1e-76
12	Class A: Rhodopsin-like	Biogenic amine	Serotonin	TC011960	CG15113	5-HT1B	Serotonin receptor 1B	52.65	4e-87
13	Class A: Rhodopsin-like	Biogenic amine	Serotonin	TC013979	CG1056	5-HT2	Serotonin receptor 2	48.37	5e-94
14	Class A: Rhodopsin-like	Biogenic amine	Serotonin	TC011667	CG12073	5-HT7	Serotonin receptor 7	58.69	3e-133
15	Class A: Rhodopsin-like	Biogenic amine	Tyramine	TC012122	CG7431	CG7431	Tyramine receptor	60.77	3e-62
16	Class A: Rhodopsin-like	Biogenic amine	Orphan	TC001180	CG13579	CG13579	-	53.41	9e-86
17	Class A: Rhodopsin-like	Biogenic amine	Orphan	TC003331	CG12796	CG12796	-	38.86	7e-64
18	Class A: Rhodopsin-like	Biogenic amine	Orphan	TC011641	CG18208	CG18208	-	68.91	1e-115
19	Class A: Rhodopsin-like	Biogenic amine	Orphan	TC013982	CG8007	CG42796	-	60.62	3e-90
20	Class A: Rhodopsin-like	Biogenic amine	Orphan	TC000298	CG7918	CG7918	-	46.76	2e-138
21	Class A: Rhodopsin-like	Protein hormone receptor	Bursicon	TC008163	CG8930	rk	rickets, bursicon receptor	51.63	0
22	Class A: Rhodopsin-like	Protein hormone receptor	GPA2/GPB5	TC009127	CG7665	CG7665	GPA2/GPB5 receptor	49.51	0
23	Class A: Rhodopsin-like	Protein hormone receptor	GPA2/GPB5	TC009575	CG7665	CG7665	GPA2/GPB5 receptor	43.63	1e-161
24	Class A: Rhodopsin-like	Protein hormone receptor	Orphan	TC015777	CG34411	CG34411	-	50.8	1e-95
25	Class A: Rhodopsin-like	Peptide	Adipokinetic hormone	TC009772	CG11325	AKHR	Adipokinetic hormone receptor	53.1	1e-97
26	Class A: Rhodopsin-like	Peptide	AKH/corazonin-related peptide (ACP)	TC001245	CG11325	AKHR	Adipokinetic hormone receptor	41.89	4e-65
27	Class A: Rhodopsin-like	Peptide	Allatostatin C	TC012842	CG13702	AlCR2	allatostatin C receptor 2	56.6	7e-116
28	Class A: Rhodopsin-like	Peptide	Capa	TC007170	CG14575	capaR	capa receptor	49.24	6e-86
29	Class A: Rhodopsin-like	Peptide	CCHamide-1	TC005327	CG30106	CCHa1r	CCHamide-1 receptor	55.5	4e-125
30	Class A: Rhodopsin-like	Peptide	CCHamide-2	TC006805	CG14593	CCHa2r	CCHamide-2 receptor	60.61	5e-116
31	Class A: Rhodopsin-like	Peptide	Crustacean cardioactive peptide	TC002216	CG33344	CcapR	Crustacean cardioactive peptide receptor	59.74	2e-124
32	Class A: Rhodopsin-like	Peptide	Crustacean cardioactive peptide	TC013945	CG33344	CcapR	Crustacean cardioactive peptide receptor	68.3	2e-118
33	Class A: Rhodopsin-like	Peptide	Ecdysis-triggering hormone	TC012493	CG5911	ETHR	Ecdysis-triggering hormone receptor	62.53	1e-121
34	Class A: Rhodopsin-like	Peptide	FMRFamides	TC001381	CG2114	FR	FMRFamides receptor	54.46	3e-118
35	Class A: Rhodopsin-like	Peptide	Inotocin	TC016363	-	-	-	-	-
36	Class A: Rhodopsin-like	Peptide	Myosuppressin	TC010505	CG8985	DmsR-1	Dromyosuppressin receptor 1	35.88	1e-55
37	Class A: Rhodopsin-like	Peptide	Neuropeptide F	TC011655	CG1147	NPFR1	neuropeptide F receptor	54.27	1e-108
38	Class A: Rhodopsin-like	Peptide	Proctolin	TC003492	CG6986	Proc-R	Proctolin receptor	45.34	5e-37
39	Class A: Rhodopsin-like	Peptide	Pyrokinin-1	TC011320	CG9918	CG9918	pyrokinin-1 receptor	53.55	8e-102
40	Class A: Rhodopsin-like	Peptide	Pyrokinin-1	TC011318	CG9918	CG9918	pyrokinin-1 receptor	52.81	9e-97
41	Class A: Rhodopsin-like	Peptide	Pyrokinin-2	TC011171	CG8784	CG8784	pyrokinin-2 receptor	49.07	6e-83
42	Class A: Rhodopsin-like	Peptide	Sex peptide, myoinhibitory peptides	TC002917	CG16752	SPR	Sex peptide receptor,MIP/allatostatin B receptor	59.13	3e-134
43	Class A: Rhodopsin-like	Peptide	Short neuropeptide F	TC003151	CG7395	sNPF-R	short neuropeptide F receptor	59.26	2e-128
44	Class A: Rhodopsin-like	Peptide	Short neuropeptide F	TC003150	CG7395	sNPF-R	short neuropeptide F receptor	58.58	3e-54
45	Class A: Rhodopsin-like	Peptide	SIFamide	TC011156	CG10823	SIFR	SIFamide receptor	71.66	2e-146
46	Class A: Rhodopsin-like	Peptide	Sulfakinin	TC007536	CG42301	CCKLR-17D1	sulfakinin receptor	38.88	1e-87
47	Class A: Rhodopsin-like	Peptide	Sulfakinin	TC008438	CG32540	CCKLR-17D3	sulfakinin receptor	49.3	5e-104
48	Class A: Rhodopsin-like	Peptide	Tachykinin	TC004977	CG6515	Takr86C	Tachykinin-like receptor at 86C	57.62	1e-107
49	Class A: Rhodopsin-like	Peptide	Tachykinin	TC011198	CG7887	Takr99D	Tachykinin-like receptor at 99D	62.33	1e-136
50	Class A: Rhodopsin-like	Peptide	Orphan	TC002497	CG30340	CG30340	-	42.14	6e-77
51	Class A: Rhodopsin-like	Peptide	Orphan	TC002524	CG33639	CG33639	-	54.64	2e-109
52	Class A: Rhodopsin-like	Peptide	Orphan	TC004565	CG32547	CG32547	-	40.05	7e-93
53	Class A: Rhodopsin-like	Peptide	Orphan	TC007986	CG33696	CG33696	-	42.27	1e-35
54	Class A: Rhodopsin-like	Peptide	Orphan	TC010818	CG13995	CG13995	-	36.71	2e-35
55	Class A: Rhodopsin-like	Peptide	Orphan	TC011478	CG13229	CG13229	-	39.73	3e-67
56	Class A: Rhodopsin-like	Peptide	Orphan	TC014731	CG34381	CG34381	-	60.43	2e-78
57	Class A: Rhodopsin-like	Peptide	Orphan	TC015904	CG13229	CG13229	-	42.01	6e-74
58	Class A: Rhodopsin-like	Peptide	Orphan	TC007687	CG4322	moody	-	55.3	3e-70
59	Class A: Rhodopsin-like	Peptide	Orphan	TC001056	CG5811	CG5811	-	51.21	1e-98
60	Class A: Rhodopsin-like	Peptide	Orphan	TC009749	-	-	-	-	-
61	Class A: Rhodopsin-like	Peptide	Orphan	TC004716	CG3171	Tre1	-	56.25	3e-101
62	Class A: Rhodopsin-like	Peptide	Orphan	TC002068	-	-	-	-	-
63	Class A: Rhodopsin-like	Peptide	Orphan	TC005641	-	-	-	-	-
64	Class A: Rhodopsin-like	Peptide	Orphan	TC006482	-	-	-	-	-
65	Class A: Rhodopsin-like	Peptide	Orphan	TC009184	-	-	-	-	-
66	Class A: Rhodopsin-like	Peptide	Orphan	TC014211	-	-	-	-	-
67	Class A: Rhodopsin-like	Purine	Adenosine	TC012510	CG9753	AdoR	Adenosine receptor	39.31	2e-37
68	Class A: Rhodopsin-like	-	Orphan	TC003432	-	-	-	-	-
69	Class A: Rhodopsin-like	-	Orphan	TC003453	-	-	-	-	-
70	Class A: Rhodopsin-like	-	Orphan	TC006608	-	-	-	-	-
71	Class A: Rhodopsin-like	-	Orphan	TC007259	-	-	-	-	-
72	Class A: Rhodopsin-like	-	Orphan	TC013650	CG7497	CG7497	-	36.96	5e-50
73	Class A: Rhodopsin-like	-	Orphan	TC015120	-	-	-	-	-
74	Class A: Rhodopsin-like	-	Orphan	TC016387	-	-	-	-	-
75	Class B: Secretin receptor-like	Calcitonin receptor-like	Orphan	TC001222	-	-	-	-	-
76	Class B: Secretin receptor-like	Calcitonin receptor-like	Orphan	TC008110	-	-	-	-	-
77	Class B: Secretin receptor-like	Calcitonin receptor-like	Orphan	TC013321	CG4395	CG4395	-	54.41	1e-111
78	Class B: Secretin receptor-like	Diuretic hormone receptor	Diuretic hormone 31	TC002694	CG32843	Dh31-R1	Diuretic hormone 31 receptor 1	55.52	2e-92
79	Class B: Secretin receptor-like	Diuretic hormone receptor	Diuretic hormone 44	TC007104	CG8422	Dh44-R1	Diuretic hormone 44 receptor 1	54.52	1e-120
80	Class B: Secretin receptor-like	Diuretic hormone receptor	Diuretic hormone 44	TC012799	CG8422	Dh44-R1	Diuretic hormone 44 receptor 1	49.07	1e-85
81	Class B: Secretin receptor-like	Latrophilin-like receptor	Orphan	TC001872	CG8639	Cirl	-	44.38	2e-173
82	Class B: Secretin receptor-like	Methuselah-like	Orphan	TC010656	CG4521	mthl1	methuselah-like 1	60.25	9e-50
83	Class B: Secretin receptor-like	Methuselah-like	Orphan	TC010567	CG17061	mthl10	methuselah-like 10	30.88	4e-48
84	Class B: Secretin receptor-like	Methuselah-like	Orphan	TC009370	CG6965	mthl5	methuselah-like 5	50.68	3e-102
85	Class B: Secretin receptor-like	-	Orphan	TC013682	-	-	-	-	-
86	Class B: Secretin receptor-like	-	Orphan	TC013091	-	-	-	-	-
87	Class B: Secretin receptor-like	-	Orphan	TC000764	-	-	-	-	-
88	Class B: Secretin receptor-like	-	Orphan	TC001376	CG11318	CG11318	-	32.66	9e-65
89	Class B: Secretin receptor-like	-	Orphan	TC009527	CG11318	CG11318	-	32.35	4e-56
90	Class B: Secretin receptor-like	-	Orphan	TC010267	CG12370	CG12370	-	31.16	1e-47
91	Class B: Secretin receptor-like	-	Orphan	TC016199	-	-	-	-	-
92	Class B: Secretin receptor-like	-	Orphan	TC005131	CG15744	CG15744	-	32.04	7e-150
93	Class B: Secretin receptor-like	-	Orphan	TC012521	CG11895	stan	starry night	59.56	0
94	Class C: Metabotropic glutamate receptor-like	GABA-B receptors	Gamma-aminobutyric acid	TC016191	CG15274	GABA-B-R1	metabotropic GABA-B receptor subtype 1	79.08	0
95	Class C: Metabotropic glutamate receptor-like	GABA-B receptors	Gamma-aminobutyric acid	TC014995	CG6706	GABA-B-R2	metabotropic GABA-B receptor subtype 2	57.8	0
96	Class C: Metabotropic glutamate receptor-like	GABA-B receptors	Gamma-aminobutyric acid	TC007169	CG3022	GABA-B-R3	metabotropic GABA-B receptor subtype 3	50.8	0
97	Class C: Metabotropic glutamate receptor-like	Glutamate-like receptors	Glutamate	TC004727	CG11144	mGluRA	metabotropic glutamate receptor	69.49	0
98	Class C: Metabotropic glutamate receptor-like	Glutamate-like receptors	Glutamate	TC013642	CG11144	mGluRA	metabotropic glutamate receptor	40.52	0
99	Class C: Metabotropic glutamate receptor-like	Glutamate-like receptors	Glutamate	TC001106	CG11144	mGluRA	metabotropic glutamate receptor	37.27	6e-165
100	Class C: Metabotropic glutamate receptor-like	Glutamate-like receptors	Glutamate	TC004301	CG30361	mtt, DmXR	mangetout, DmX receptor	80.78	2e-144
101	Class C: Metabotropic glutamate receptor-like	-	Orphan	TC005523	CG31760	CG31760	-	59.07	0
102	Class C: Metabotropic glutamate receptor-like	-	Orphan	TC010500	CG32447	CG32447	-	51.45	3e-124
103	Class C: Metabotropic glutamate receptor-like	-	Orphan	TC013504	CG31660	pog	poor gastrulation	41.52	3e-132
104	Class C: Metabotropic glutamate receptor-like	-	Orphan	TC010857	-	-	-	-	-
105	Class D: Atypical	Frizzled-Smoothened	Wnt	TC014055	CG17697	fz	frizzled	53.69	4e-171
106	Class D: Atypical	Frizzled-Smoothened	Wnt	TC003407	CG9739	fz2	frizzled 2	60.16	0
107	Class D: Atypical	Frizzled-Smoothened	Wnt	TC006527	CG4626	fz4	frizzled 4	37.74	7e-93
108	Class D: Atypical	Frizzled-Smoothened	Orphan	TC005545	CG11561	smo	smoothened	43.26	0
109	Class D: Atypical	-	Orphan	TC002308	CG8285	boss	bride of sevenless	25.92	3e-50
110	Class D: Atypical	-	Orphan	TC010568	-	-	-	-	-
111	Class D: Atypical	-	Orphan	TC012209	-	-	-	-	-
