# Supplementary material for: Large-scale RNAi screen of G protein-coupled receptors involved in larval growth, molting and metamorphosis in the red flour beetle
Source: BMC Genomics. 2011 Aug 1;12:388. doi: 10.1186/1471-2164-12-388 (PMC3163568; doi:10.1186/1471-2164-12-388)
Supplement: Additional file 6 — Summary of mortality phenotype caused by RNAi targeting Tribolium GPCRs. Larva, pupa and adult mortality resulted from Tribolium GPCR RNAi are shown. E. coli malE gene is used as a negative control. Asterisk indicates the mortality is calculated as the average of two trials. [file 1471-2164-12-388-S6.XLS]

## Sheet: Class A
List #	Official ID	# injected larvae	# dead larvae	# dead pupae	# alive adults	Larva Mortality	Pupa Mortality	Total Mortality
/	malE	57	2	1	54	0.0452381	0.0119048	0.0571429
1*	TC004470	23	3	7	13	0.129167	0.291667	0.420833
2*	TC007490	25	20	5	0	0.821429	0.178571	1
3*	TC012447	25	4	4	17	0.149306	0.173611	0.322917
4	TC000574	8	0	0	8	0	0	0
5	TC006457	8	2	0	6	0.25	0	0.25
6	TC012600	10	1	0	9	0.1	0	0.1
7	TC011639	10	0	0	9	0	0	0
8	TC012597	10	2	0	8	0.2	0	0.2
9	TC012598	10	0	1	9	0	0.1	0.1
10	TC004545	14	0	0	14	0	0	0
11	TC012297	7	2	0	5	0.285714	0	0.285714
12*	TC011960	14	0	10	4	0	0.714286	0.714286
13*	TC013979	25	5	4	16	0.180556	0.173611	0.354167
14*	TC011667	24	6	2	16	0.25	0.125	0.375
15	TC012122	10	0	0	10	0	0	0
16	TC001180	10	0	0	10	0	0	0
17	TC003331	8	1	1	6	0.125	0.125	0.25
18	TC011641	12	1	0	11	0.0833333	0	0.0833333
19	TC013982	9	0	0	9	0	0	0
20	TC000298	8	2	0	6	0.25	0	0.25
21*	TC008163	43	8	34	1	0.156061	0.828788	0.984848
22*	TC009127	27	12	2	13	0.45	0.0833333	0.533333
23	TC009575	10	2	0	8	0.2	0	0.2
24	TC015777	16	0	1	15	0	0.0625	0.0625
25	TC009772	12	0	0	12	0	0	0
26	TC001245	15	0	0	15	0	0	0
27	TC012842	10	0	0	10	0	0	0
28*	TC007170	26	9	2	15	0.360606	0.0666667	0.427273
29	TC005327	9	1	1	7	0.111111	0.111111	0.222222
30*	TC006805	30	2	17	9	0.0454545	0.585227	0.755682
31	TC002216	10	1	0	9	0.1	0	0.1
32*	TC013945	29	8	20	1	0.210526	0.763158	0.973684
33*	TC012493	15	3	9	2	0.2	0.6	0.866667
34	TC001381	13	0	0	13	0	0	0
35	TC016363	11	0	0	11	0	0	0
36	TC010505	13	0	0	13	0	0	0
37	TC011655	25	11	5	5	0.44	0.2	0.64
38	TC003492	16	0	2	14	0	0.125	0.125
39	TC011320	13	0	0	13	0	0	0
40	TC011318	15	0	1	13	0	0.0666667	0.0666667
41	TC011171	14	0	1	13	0	0.0714286	0.0714286
42	TC002917	10	0	0	10	0	0	0
43	TC003151	9	1	0	8	0.111111	0	0.111111
44*	TC003150	30	1	8	20	0.0357143	0.267857	0.334821
45	TC011156	9	1	0	8	0.111111	0	0.111111
46	TC007536	15	0	0	15	0	0	0
47	TC008438	14	0	0	14	0	0	0
48	TC004977	13	0	0	13	0	0	0
49	TC011198	10	0	0	10	0	0	0
50	TC002497	13	0	2	11	0	0.153846	0.153846
51	TC002524	12	0	0	12	0	0	0
52	TC004565	17	0	0	17	0	0	0
53	TC007986	10	0	0	10	0	0	0
54	TC010818	13	0	0	12	0	0	0
55	TC011478	12	0	0	12	0	0	0
56	TC014731	10	0	0	10	0	0	0
57	TC015904	8	0	0	8	0	0	0
58	TC007687	10	2	0	8	0.2	0	0.2
59	TC001056	9	0	0	9	0	0	0
60	TC009749	16	0	1	15	0	0.0625	0.0625
61*	TC004716	30	7	9	13	0.194444	0.319444	0.555556
62*	TC002068	24	8	1	15	0.333333	0.0333333	0.366667
63	TC005641	9	1	0	8	0.111111	0	0.111111
64	TC006482	9	0	0	9	0	0	0
65	TC009184	14	0	0	14	0	0	0
66*	TC014211	29	7	4	17	0.184211	0.176316	0.410526
67	TC012510	11	0	0	11	0	0	0
68	TC003432	9	0	0	9	0	0	0
69	TC003453	15	0	0	15	0	0	0
70	TC006608	10	0	0	10	0	0	0
71	TC007259	11	1	0	10	0.0909091	0	0.0909091
72*	TC013650	29	5	9	15	0.156566	0.320707	0.477273
73*	TC015120	23	2	7	14	0.0714286	0.309524	0.380952
74	TC016387	10	0	1	9	0	0.1	0.1

## Sheet: Class B
List #	Official ID	# injected larvae	# dead larvae	# dead pupae	# alive adults	Larva Mortality	Pupa Mortality	Total Mortality
/	malE	57	2	1	54	0.0452381	0.0119048	0.0571429
75*	TC001222	26	3	2	19	0.1125	0.0625	0.275
76	TC008110	8	2	0	6	0.25	0	0.25
77	TC013321	11	0	0	11	0	0	0
78	TC002694	13	0	1	12	0	0.0769231	0.0769231
79	TC007104	11	0	0	11	0	0	0
80	TC012799	12	0	0	12	0	0	0
81*	TC001872	28	18	10	0	0.619883	0.380117	1
82	TC010656	11	0	0	11	0	0	0
83	TC010567	13	1	0	12	0.0769231	0	0.0769231
84*	TC009370	24	6	17	1	0.214286	0.735714	0.95
85	TC013682	10	0	0	10	0	0	0
86	TC013091	13	0	0	13	0	0	0
87	TC000764	25	5	12	8	0.2	0.48	0.68
88	TC001376	13	0	0	13	0	0	0
89	TC009527	9	0	1	8	0	0.111111	0.111111
90*	TC010267	24	2	9	13	0.0714286	0.378571	0.45
91	TC016199	10	2	0	8	0.2	0	0.2
92	TC005131	12	0	0	12	0	0	0
93*	TC012521	29	6	22	1	0.157895	0.792105	0.95

## Sheet: Class C
List #	Official ID	# injected larvae	# dead larvae	# dead pupae	# alive adults	Larva Mortality	Pupa Mortality	Total Mortality
/	malE	57	2	1	54	0.0452381	0.0119048	0.0571429
94	TC016191	13	0	2	11	0	0.153846	0.153846
95	TC014995	28	3	3	22	0.107143	0.107143	0.214286
96	TC007169	9	1	0	8	0.111111	0	0.111111
97	TC004727	14	0	3	11	0	0.214286	0.214286
98	TC013642	11	0	0	11	0	0	0
99	TC001106	15	0	0	15	0	0	0
100	TC004301	16	0	0	16	0	0	0
101	TC005523	13	0	1	12	0	0.0769231	0.0769231
102	TC010500	9	0	0	9	0	0	0
103	TC013504	14	0	0	14	0	0	0
104	TC010857	18	0	0	18	0	0	0

## Sheet: Class D
List #	Official ID	# injected larvae	# dead larvae	# dead pupae	# alive adults	Larva Mortality	Pupa Mortality	Total Mortality
/	malE	57	2	1	54	0.0452381	0.0119048	0.0571429
105*	TC014055	28	9	19	0	0.3	0.7	1
106	TC003407	17	0	0	17	0	0	0
107	TC006527	9	0	0	9	0	0	0
108*	TC005545	28	7	20	0	0.233333	0.728205	1
109	TC002308	10	0	0	8	0	0	0
110	TC010568	15	0	0	15	0	0	0
111	TC012209	12	0	0	12	0	0	0
